# Supplementary material for: Why Do Emergency Medical Service Employees (Not) Seek Organizational Help for Mental Health Support?: A Systematic Review
Source: Int J Environ Res Public Health. 2025 Apr 17;22(4):629. doi: 10.3390/ijerph22040629 (PMC12027444; doi:10.3390/ijerph22040629)
Supplement: Supplementary file 1 [file ijerph-22-00629-s001.zip]

Archive with 12 entries (12 files):
- Supplementary Material List.docx
- Supplementary Material S1—Search strategy.docx
- Supplementary Material S2—Table S1 Webpages searched.docx
- Supplementary Material S3—Table S2 Inclusion and exclusion criteria.docx
- Supplementary Material S4—Methods.docx
- Supplementary Material S6—Table S3 TIDiER Checklist.docx
- Supplementary Material S7—Table S4 Quality assessment.docx
- Supplementary Material S8—Figure S2 Word cloud.docx
- Supplementary Material S9—Table S5 Overview of themes and codes.docx
- Supplementary Material S10—Table S6 Illustrative quotes.docx
- Supplementary Material S11—Table S7 Sensitivity analysis.docx
- Supplementary Material S5—Figure S1 PRISMA flow diagram.docx
